# Supplementary material for: Pneumocystis jirovecii Pneumonia Diagnostic Approach: Real-Life Experience in a Tertiary Centre
Source: J Fungi (Basel). 2023 Mar 28;9(4):414. doi: 10.3390/jof9040414 (PMC10142180; doi:10.3390/jof9040414)
Supplement: Supplementary file 1 [file jof-09-00414-s001.zip]

Archive with 1 entries (1 files):
- jof-2227896-supplementary.docx
